# Supplementary material for: Proteins from Modern and Ancient Wheat Cultivars: Impact on Immune Cells of Healthy Individuals and Patients with NCGS
Source: Nutrients. 2022 Oct 12;14(20):4257. doi: 10.3390/nu14204257 (PMC9611902; doi:10.3390/nu14204257)
Supplement: Supplementary file 1 [file nutrients-14-04257-s001.zip]

Archive with 6 entries (6 files):
- Supplementary Figure 1.pptx
- Supplementary Figure 2.pptx
- Supplementary Table 1.pdf
- Supplementary Table 2.pdf
- Supplementary Table 3.pdf
- Supplementary Table 4.pdf
